# Supplementary material for: Importance of Marine-Derived Nutrients Supplied by Planktivorous Seabirds to High Arctic Tundra Plant Communities
Source: PLoS One. 2016 May 5;11(5):e0154950. doi: 10.1371/journal.pone.0154950 (PMC4858296; doi:10.1371/journal.pone.0154950)
Supplement: S1 File — (XLSX) [file pone.0154950.s002.xlsx]

## Sheet: Plants community
S1 File. Dataset table of plant community composition based on percentage ground cover (response variables).
	Percentage ground cover of individual platnt taxa [%]
Samle Plots	Arabalpi	Ceraarct	Cerarege	Chrytetr	Cochgroe	Descalpi	Desccaes	Drabsp.	Dryaocto	Equibore	Festrubr	Juncbigl	Luzuconf	Oxyrdigy	Papadahl	Pedihirs	Phipalgi	Poa alpi	Polyvivi	Potehirs	Prascris	Ranupygm	Ranusulp	Saginiva	Salipola	Salireti	Saxicaes	Saxicern	Saxihirc	Saxihype	Saxiniva	Saxioppo	Saxirivu	Saxisp.	Saxitenu	Sileacau	Stelcras	Tarabrac	Trisspic
B_B1_1		0.1						0.1										10	5				1		10		1		15
B_B1_2		0.1																10	5						30		0.1		5			1
B_B1_3		0.1																5	2						25		0.1		1			1
B_B1_4		0.1						1						0.1				1							60		0.1	0.1			0.1
B_B1_5										30				0.1											50		0.1		0.1
B_B2_1		2						0.1										0.1									0.1					1
B_B2_2		4						0.1																			0.1
B_B2_3																									5
B_B2_4		0.1																							25		0.1	0.1				1
B_B2_5		0.1																							20		0.1					0.1
Aa_A1_1		25			10													10																0.1
Aa_A1_2		25			1
Aa_A1_3		15																10
Aa_A1_4		15																10
Aa_A1_5		5																20
Aa_A1_6		20																10
Aa_A1_7		3
Aa_A1_8		50			0.1
Aa_A1_9		10			0.1													10
Aa_A2_1		20			10													40
Aa_A2_2		25			10								3					45									1				1
Aa_A2_3		50			15								4					30													2			0.1
Aa_A2_4		15			0.1													20				0.1
Aa_A2_5		5			5													50
Aa_A2_6		20			0.1													30				0.1
Aa_A2_7		50			5													75									1							1
Aa_A2_8		90			5													80
Aa_A2_9			10		10												5	5
Ho_H1_1		6			1	95											2	0.1			5							0.1
Ho_H1_11					0.1																									0.1
Ho_H1_12																											1	0.1				30
Ho_H1_2		10		0.1	2	85												0.1			10
Ho_H1_3		15			0.1													15			5				40					4
Ho_H1_4		30			1	20												0.1			15				5					25
Ho_H1_5		80		3	2													10			0.1						0.1	0.1								0.1
Ho_H1_6		43		3	2								1					4									18			0.1		24
Ho_H1_7		60		10	1			0.1					1					25			0.1				20		0.1			2
Ho_H2_1		0.1			0.1					0.1							0.1		0.1					0.1	40	0.1	0.1					5
Ho_H2_10																	0.1							0.1	1		0.1					2			0.1
Ho_H2_11												0.1					0.1							0.1	2		0.1					20
Ho_H2_2		0.1																	0.1					0.1	15		0.1					10
Ho_H2_3		0.1																	0.1						15		0.1					3
Ho_H2_4		0.1								0.1									0.1						10		0.1					10
Ho_H2_5		0.1						0.1			0.1	0.1							0.1					0.1	45		0.1					2				2
Ho_H2_6							0.1			0.1									0.1						7		0.1					6				2
Ho_H2_7								0.1											0.1					0.1	20		0.1					10
Ho_H2_8										0.1							0.1		0.1						40							4
Ho_H2_9				0.1						0.1									0.1					0.1	10		0.1			0.1		3
Ho_H3_1					0.1	0.1																					3	0.1
Ho_H3_10		0.1	0.1			0.1																					0.1					2
Ho_H3_3					0.1	0.1																						0.1
Ho_H3_4		0.1	0.1		0.1																							0.1				0.1
Ho_H3_7		2	1		0.1	0.1		0.1																			1	0.1				3
Ho_H3_8		0.1	0.1		0.1	0.1																					0.1	0.1				2
Ho_H3_9		0.1				0.1		0.1																				0.1				6
Is_I1_1		1						1						5				15									1	1			1	0.1							15
Is_I1_2		0.1						0.1					1					1							50
Is_I1_3		1						0.1					1					3							50
Is_I1_4		0.1											0.1	1				0.1							40
Is_I1_5		5						0.1		5				0.1				5							5		1	5			0.1								2
Is_I1_6		1						0.1					2	5		1		1	2						20		0.1	0.1
Is_I1_7		0.1						0.1					5					1	5						25		0.1										1		2
Is_I1_8													0.1						0.1						25
Is_I1_9		0.1						1					10		0.1			1									0.1	0.1			0.1								1
Is_I2_1													1					0.1							20							0.1
Is_I2_2		0.1						0.1					3	0.1				1							10		1				1	5							0.1
Is_I2_3		0.1											2					0.1							20		0.1
Is_I2_4		0.1											5	0.1				2				0.1			10		0.1				0.1
Is_I2_5		0.1											5												40
Is_I2_6										1			0.1					3							20
Is_I2_7		0.1											7					2	1						30		0.1				0.1						0.1
Is_I2_8								0.1	20				4					1	4						10
Is_I2_9													5					2	1	1					25
M_M1_1		5												5				20
M_M1_2		2												10				35
M_M1_3		0.1												5				20
M_M1_4		2												5				15				0.1
M_M1_5		5												10				35
M_M1_6		15												1				60							1
M_M1_7		20												1				35													0.1
M_M1_8	0.1	10												1				50							30						1
M_M1_9																		20				1									0.1			0.1
M_M2_1	1	5												20				50	4			5	10					2											1
M_M2_2	1	2	0.1											15				30	1			1	10		1		0.1	0.1									1		10
M_M2_3	1	2												15				30	10			5	1				1	1									1	5
M_M2_4		1												20				35	10			10			1			1									1	1	5
M_M2_5		1																25	1			10	1				0.1	0.1			0.1
M_M2_6	0.1		1											15				30	2			1																10
M_M2_7		1												20				35				5	1		5			1											1
M_M4_1		1												1				35				2					1
M_M3_2		5											1	3				25				0.1					1	1						1
M_M3_3		2											1	0.1				25				1	3				1	2			0.1			1
M_M3_4	0.1	5											8	1				5					0.1				0.1	0.1			5			0.1
M_M3_5		10											8					8									1							1
M_M3_6	0.1	3											10					10					2								1			2
M_M3_7	1	4											20	0.1				3									2	0.1			0.1	0.1
M_M3_8		1											15					5				0.1
