# Supplementary material for: Importance of Marine-Derived Nutrients Supplied by Planktivorous Seabirds to High Arctic Tundra Plant Communities
Source: PLoS One. 2016 May 5;11(5):e0154950. doi: 10.1371/journal.pone.0154950 (PMC4858296; doi:10.1371/journal.pone.0154950)
Supplement: S2 File — (XLSX) [file pone.0154950.s003.xlsx]

## Sheet: Enviromental Data
S2 File. Dataset table of environmental data (explanatory variables).
Sample Plot (1.6x1.6[m])	Geographic location	Plot order	Slope inclination	Vascular plants total ground cover [%]	Mosses total ground cover [%]	Total plants groud cover [%]	Soil pH	Soil Humidity [%]	Soil Conductivity [µSm]	Soil d15N [‰]	Soil d13C [‰]	Soil total N [%]	Soil total C [%]	Hill's, N2 diversity
B_B1_1	Bjornoya	1	5	40	95	100	7.99	34.6667	116.41	5.29	-21.317	0.257999	3.67159	3.93974
B_B1_2	Bjornoya	2	5	50	95	100	7.41	27.3642	69.74	5.253	-19.455	0.284315	5.64173	2.49419
B_B1_3	Bjornoya	3	10	30	70	80	7.91	32.3442	87.11	5.454	-24.857	0.415457	5.31563	1.78293
B_B1_4	Bjornoya	4	20	60	95	98	8.06	45.3608	100.79	4.973	-28.313	0.329869	4.8582	1.08445
B_B1_5	Bjornoya	5	5	80	90	100	7.66	42.3979	114.43	3.081	-25.625	0.469983	7.44292	1.89648
B_B2_1	Bjornoya	1	5	5	15	20	8.75	11.5916	127.3	4.416	-2.807	0.0342706	9.78036	2.16501
B_B2_2	Bjornoya	2	5	5	10	15	8.78	12.7686	125.34	3.066	-3.012	0.0706283	13.0045	1.10112
B_B2_3	Bjornoya	3	5	5	10	15	8.79	11.3791	123.67	3.279	-2.197	0.0343545	8.56774	1
B_B2_4	Bjornoya	4	5	25	5	30	8.54	18.541	114.61	4.104	-6.284	0.155325	11.592	1.10488
B_B2_5	Bjornoya	5	5	20	25	45	8.41	18.9172	107.44	5.06	-4.768	0.148783	16.5258	1.03015
Aa_A1_1	Aasefjelet	1	40	35	70	99	4.46333	42.1208	62.79	11.0333	-26.3657	1.7748	24.1357	2.46544
Aa_A1_2	Aasefjelet	2	50	25	70	90	4.5	54.6842	56.68	10.2697	-26.6307	1.78683	27.4492	1.07987
Aa_A1_3	Aasefjelet	3	50	20	40	50	3.85667	71.6861	97.2233	10.8177	-26.4797	2.30774	34.7415	1.92308
Aa_A1_4	Aasefjelet	4	45	20	95	50	4.0325	33.457	61.8875	10.6215	-25.886	1.03999	12.8796	1.92308
Aa_A1_5	Aasefjelet	5	45	20	80	90	4.30333	63.2055	50.4667	12.2603	-25.7377	1.93846	28.1187	1.47059
Aa_A1_6	Aasefjelet	6	45	25	75	95	4.06667	65.9478	56.5633	11.897	-25.3487	1.79657	25.1902	1.8
Aa_A1_7	Aasefjelet	7	45	3	99	99	4.74333	17.3796	23.7233	10.775	-24.9	0.369343	4.25595	1
Aa_A1_8	Aasefjelet	8	45	50	55	95	4.33667	24.9532	52.6467	10.6063	-26.184	0.802678	10.4129	1.004
Aa_A1_9	Aasefjelet	9	45	15	80	85	4.1	20.1825	65.4533	10.3843	-25.9747	0.606673	7.76531	2.01995
Aa_A2_1	Aasefjelet	1	30	60	70	98	4.83667	23.516	36.1133	10.7253	-26.026	0.959598	12.7297	2.33333
Aa_A2_2	Aasefjelet	2	55	65	80	95	5.45	18.4323	25.32	9.78333	-26.0233	0.598539	6.73332	2.61681
Aa_A2_3	Aasefjelet	3	50	70	75	100	5.67667	17.0616	28.9733	9.94633	-26.159	0.474956	5.25324	2.80417
Aa_A2_4	Aasefjelet	4	45	30	80	85	5.06667	18.4959	30.3467	10.5423	-25.759	0.583427	6.55821	1.9824
Aa_A2_5	Aasefjelet	5	45	60	80	95	5.53667	34.0245	37.1533	10.2607	-26.614	0.902718	11.7647	1.41176
Aa_A2_6	Aasefjelet	6	50	50	80	90	6.24667	13.1051	34.1267	10.6707	-26.5117	0.316599	3.64439	1.93846
Aa_A2_7	Aasefjelet	7	45	75	90	95	5.46667	39.4885	35.2967	9.5395	-26.8645	1.16116	15.1992	2.13739
Aa_A2_8	Aasefjelet	8	45	98	25	100	4.53	18.4451	35.34	10.1917	-27.3157	0.786058	9.01686	2.10843
Aa_A2_9	Aasefjelet	9	5	25	85	90	4.88667	50.8502	44.8867	12.4083	-25.3803	2.5158	30.6233	3.6
Ho_H1_1	Hornsund	1	25	95	16	100	4.22667	61.2478	86.1667	11.455	-26.212	1.29883	15.4197	1.31169
Ho_H1_11	Hornsund	11		0.1	100	100	6.27667	58.9206	43.3333	9.14633	-24.292	0.61152	7.41806	2
Ho_H1_12	Hornsund	12		30	30	85	6.51333	9.24292	34.7333	2.96767	-25.3943	0.308678	4.12552	1.07347
Ho_H1_2	Hornsund	2	30	85	5	100	4.22333	67.8494	87.9333	12.0537	-25.8693	3.15379	34.9713	1.54689
Ho_H1_3	Hornsund	3	35	75	20	95	3.94667	66.4104	141.7	13.166	-26.4787	3.16228	33.5482	2.99224
Ho_H1_4	Hornsund	4	30	75	10	100	4.65	71.4569	76.5333	11.3757	-25.01	0.405463	4.34131	4.2441
Ho_H1_5	Hornsund	5	45	80	20	99	7.09	58.8421	75.7333	13.103	-25.6377	2.59867	27.6526	1.39738
Ho_H1_6	Hornsund	6	40	85	15	98	6.43667	75.1878	54.8667	12.201	-26.0665	3.38739	42.7348	3.2544
Ho_H1_7	Hornsund	7	25	98	15	99.5	5.11667	69.8046	48.3333	11.5097	-27.009	3.27368	39.4943	3.00833
Ho_H2_1	Hornsund	1	30	40	50	93	7.42	35.8692	38.3667	2.751	-25.2537	0.24742	3.37633	1.29079
Ho_H2_10	Hornsund	10		5	12	65	6.98333	37.8313	59.1667	2.042	-24.058	0.132491	1.64797	2.29365
Ho_H2_11	Hornsund	11		20	3	60	6.94667	21.131	56.4667	3.75233	-24.619	0.151305	1.64933	1.24186
Ho_H2_2	Hornsund	2	25	25	55	75	7.26333	30.4219	39.8667	2.691	-25.056	0.102542	1.48157	1.98486
Ho_H2_3	Hornsund	3	25	20	45	90	7.16333	23.8578	35.0667	3.047	-24.9673	0.16382	2.16279	1.43097
Ho_H2_4	Hornsund	4	25	25	60	96	7.39667	31.4943	47.5667	2.925	-24.3507	0.0995652	1.29788	2.08038
Ho_H2_5	Hornsund	5	25	45	60	98	7.20333	36.2041	44.4	1.565	-25.5157	0.240247	3.09958	1.21496
Ho_H2_6	Hornsund	6	20	15	7	96	7.02333	14.6799	29.2	1.74367	-25.4407	0.264821	3.57329	2.66352
Ho_H2_7	Hornsund	7	10	40	25	98	7.13	18.4879	34.8	4.78633	-25.0487	0.231983	2.67256	1.84817
Ho_H2_8	Hornsund	8	2	30	3	95	6.76	12.4126	17.5133	1.57467	-24.412	0.157278	1.9445	1.21439
Ho_H2_9	Hornsund	9		10	40	90	8.02333	17.047	85.1	1.25833	-23.9833	0.0896369	1.07889	1.69595
Ho_H3_1	Hornsund	1	50	2	30	30	7.81	1.26156	68.5	6.34233	-9.34633	0.138096	4.05018	1.20598
Ho_H3_10	Hornsund	10	40	2	98	98	7.78333	8.06183	73.1667	4.864	-26.5627	0.270853	2.98259	1.42574
Ho_H3_3	Hornsund	3	50	1	30	30	11.6333	9.80791	111.467	7.29967	-5.46133	0.0966978	4.09112	3
Ho_H3_4	Hornsund	4	50	3	40	40	7.7	3.49216	76.6	7.94867	-6.857	0.134016	4.27674	5
Ho_H3_7	Hornsund	7	45	6	30	35	8.24333	8.82632	103.867	4.174	-26.9833	0.248159	2.63012	3.64096
Ho_H3_8	Hornsund	8	45	5	10	15	7.9	6.73638	88.7667	2.34167	-28.186	0.223633	2.66752	1.66502
Ho_H3_9	Hornsund	9	45	8	30	50	7.96	5.24137	91.9	2.757	-26.743	0.279209	3.00577	1.13651
Is_I1_1	Isfjorden	1	55	35	55	90	5.63667	13.2194	56.16	7.37333	-26.586	0.257286	3.11579	3.34995
Is_I1_2	Isfjorden	2	55	50	45	95	5.4	19.2595	44.6533	6.65767	-26.2927	0.152271	1.80838	1.08906
Is_I1_3	Isfjorden	3	45	50	40	90	5.2	22.5314	25.1367	4.876	-26	0.217596	2.61443	1.20908
Is_I1_4	Isfjorden	4	50	40	60	95	5.55333	18.7959	32.2767	5.7	-26.0413	0.105408	1.23042	1.06537
Is_I1_5	Isfjorden	5	45	25	40	65	5.67667	18.7634	48.22	5.25867	-26.0227	0.107536	1.26514	6.15927
Is_I1_6	Isfjorden	6	40	30	30	60	5.67	20.0518	41.8	5.95767	-26.3227	0.171989	2.14412	2.3927
Is_I1_7	Isfjorden	7	40	35	25	60	5.78	19.8386	85.9833	4.72	-26.5817	0.158747	1.97468	2.26787
Is_I1_8	Isfjorden	8	40	25	15	40	5.59	17.7271	57	4.801	-26.576	0.150281	1.91537	1.01603
Is_I1_9	Isfjorden	9	35	10	5	15	5.71333	14.1854	91.5433	4.233	-26.361	0.0968157	1.29091	1.76856
Is_I2_1	Isfjorden	1	55	20	55	70	5.42667	17.8186	22.7667	3.70033	-26.4123	0.100197	1.30092	1.12074
Is_I2_2	Isfjorden	2	50	20	40	60	5.67333	17.0399	14.8633	3.15233	-25.9517	0.113087	1.30458	3.3418
Is_I2_3	Isfjorden	3	45	20	40	60	5.46	18.4583	19.5533	3.25967	-25.4917	0.122082	1.41397	1.23082
Is_I2_4	Isfjorden	4	40	15	65	80	5.41333	17.8886	14.63	2.96567	-25.4507	0.131103	1.52739	2.37311
Is_I2_5	Isfjorden	5	45	45	80	90	5.59667	20.6824	22.54	2.56633	-25.806	0.16449	2.06753	1.25169
Is_I2_6	Isfjorden	6	45	20	5	25	4.97	14.6721	53.9767	1.74633	-25.8527	0.116436	1.44355	1.41658
Is_I2_7	Isfjorden	7	35	40	70	90	5.51333	22.0984	37.2367	1.392	-26.3127	0.199847	2.92699	1.71079
Is_I2_8	Isfjorden	8	30	40	60	65	6.03	29.9889	32.5433	0.44	-26.875	0.26903	4.12576	2.86826
Is_I2_9	Isfjorden	9	15	25	20	30	5.74667	19.2838	20.71	1.318	-25.9983	0.103548	1.3312	1.7622
M_M1_1	Magdalenefiorden	1	45	30	65	75	4.24333	34.4693	66.1367	11.5355	-26.913	0.582037	7.43909	2
M_M1_2	Magdalenefiorden	2	45	45	50	80	4.17667	22.3527	65.6267	10.6063	-26.6967	0.909062	12.1071	1.66215
M_M1_3	Magdalenefiorden	3	45	25	30	55	3.95	44.7541	83.37	11.6953	-26.9273	1.50404	19.8286	1.48234
M_M1_4	Magdalenefiorden	4	45	20	30	50	3.80333	46.9914	104.533	11.432	-27.29	1.71463	23.1579	1.9228
M_M1_5	Magdalenefiorden	5	45	50	50	70	3.89667	37.1144	77.7933	12.3497	-27.0043	0.968868	11.7475	1.85185
M_M1_6	Magdalenefiorden	6	45	70	60	85	4.16	23.8652	53.3333	12.3413	-26.789	1.9794	27.0097	1.54926
M_M1_7	Magdalenefiorden	7	40	50	60	70	4.35667	20.4405	55.47	10.0773	-27.616	1.99954	25.9007	1.93554
M_M1_8	Magdalenefiorden	8	40	70	60	85	4.77333	43.6066	38.8667	9.38633	-26.8347	1.13589	17.0335	2.42215
M_M1_9	Magdalenefiorden	9	35	20	50	70	5.11333	28.8635	24.7567	4.647	-25.5853	0.243838	2.92712	1.12074
M_M2_1	Magdalenefiorden	1	45	80	50	85	6.12667	20.5305	27.93	9.30467	-26.343	0.795524	9.0422	3.1263
M_M2_2	Magdalenefiorden	2	55	70	65	80	5.94333	22.4224	24.96	8.493	-26.134	0.506264	5.37449	3.91842
M_M2_3	Magdalenefiorden	3	55	65	55	70	5.68667	14.1028	16.51	9.068	-25.8823	0.669354	7.11993	4.03738
M_M2_4	Magdalenefiorden	4	50	65	50	75	5.61667	11.5708	16.49	10.254	-26.531	0.814829	10.3054	3.89488
M_M2_5	Magdalenefiorden	5	50	40	30	50	5.50667	12.998	50.1433	10.377	-26.476	2.54127	36.6845	2.01488
M_M2_6	Magdalenefiorden	6	50	50	20	55	5.48667	23.3537	52.7733	9.479	-26.8723	1.11025	13.7259	2.83735
M_M2_7	Magdalenefiorden	7	50	70	60	80	5.17667	21.7662	38.84	8.83833	-26.068	0.991029	10.783	2.83562
M_M4_1	Magdalenefiorden	1	45	40	50	75	6.12333	16.4442	50.2533	9.98667	-26.617	0.221277	2.51055	1.2987
M_M3_2	Magdalenefiorden	2	40	30	45	65	6.07333	12.5538	31.2967	11.016	-26.5683	0.269289	3.07781	2.076
M_M3_3	Magdalenefiorden	3	45	35	40	50	6.35	22.1274	54.0233	9.658	-27.169	0.25805	2.90561	2.02848
M_M3_4	Magdalenefiorden	4	45	20	25	45	5.72667	11.0629	38.5267	10.4873	-25.949	0.236084	2.49725	4.28597
M_M3_5	Magdalenefiorden	5	45	25	25	45	6.44333	2.59095	27.82	8.25367	-25.8633	0.141285	1.45315	3.4087
M_M3_6	Magdalenefiorden	6	45	30	40	60	6.41	25.5835	21.8133	10.6147	-26.7083	0.286777	3.20227	3.6219
M_M3_7	Magdalenefiorden	7	40	30	25	45	6.44	5.27899	18.9433	9.85533	-26.1707	0.409553	4.7369	2.14901
M_M3_8	Magdalenefiorden	8	5	20	40	60	6.06	19.8679	16.0167	9.26833	-25.482	0.319344	3.56903	1.77367
