# Supplementary material for: Importance of Marine-Derived Nutrients Supplied by Planktivorous Seabirds to High Arctic Tundra Plant Communities
Source: PLoS One. 2016 May 5;11(5):e0154950. doi: 10.1371/journal.pone.0154950 (PMC4858296; doi:10.1371/journal.pone.0154950)
Supplement: S3 File — (XLSX) [file pone.0154950.s004.xlsx]

## Sheet: Responces
S3 File. Dataset table of N and C contents (%) and isotopic signatures (δ15N and δ13C, ‰) of vascular plants, mosses and lichens tissues (response variables).
Sample Plots	Vascular plants δ15N [‰]	Vascular plants δ13C [‰]	Vaskular plants total N [%]	Vascular plants total C [%]	Mosses δ15N [‰]	Mosses δ13C[‰]	Mosses total N [%]	Mosses total C [%]	Lichenes δ15N [‰]	Lichenes δ13C [‰]	Lichenes total N [%]	Lichenes total C [%]
B_B1_1	0.835667	-30.4478	2.51549	45.4199	0.558	-29.717	1.1984	45.9557	-0.512333	-21.618	3.83131	46.8167		N	nitrogen
B_B1_2	1.328	-30.4835	2.86349	45.5637	0.309667	-28.8797	1.22308	45.3823	-2.37967	-25.783	0.404153	45.2902		C	carbon
B_B1_3	1.01383	-29.6102	2.44124	44.4883	1.478	-27.6463	0.834966	37.7866	-0.451	-22.408	0.340282	42.7792
B_B1_4	2.20567	-30.5342	2.6155	43.9577	1.16767	-29.1087	0.906012	41.7398	0.328333	-27.568	0.382873	44.6466		NA	no data
B_B1_5	0.358333	-29.0943	3.68717	53.7824	-1.585	-29.1337	0.758017	34.1208	-1.95267	-27.2323	0.386129	45.5602
B_B2_1	5.331	-26.778	1.91212	44.1	-0.476333	-27.8167	0.847869	39.7333	NA	NA	NA	NA
B_B2_2	3.154	-27.91	2.21355	41.925	-0.383333	-28.276	0.728378	39.9667	NA	NA	NA	NA
B_B2_3	-1.833	-28.6823	3.20331	51.2	-1.39833	-27.702	0.851795	39.9333	NA	NA	NA	NA
B_B2_4	-0.772667	-29.7957	3.3355	47.0118	-0.206	-28.5673	0.83135	40.3467	NA	NA	NA	NA
B_B2_5	-0.628	-28.525	3.07734	48.4818	-1.174	-27.2267	0.926752	47.0107	NA	NA	NA	NA
Aa_A1_1	11.7363	-28.727	2.49284	39.756	8.98267	-28.1193	1.63527	47.3761	0.728839	-23.1615	5.5835	47.5512
Aa_A1_2	10.9447	-26.6747	2.55097	51.5441	8.83867	-27.4553	1.68222	49.6442	0.778456	-24.413	4.94867	47.5082
Aa_A1_3	10.099	-28.4855	3.14349	43.4061	9.603	-28.7943	1.76134	48.7892	0.64837	-23.09	5.479	45.7248
Aa_A1_4	10.3448	-27.986	2.5939	40.198	9.31767	-28.0877	1.93572	48.3415	0.798036	-22.4535	5.7525	48.7445
Aa_A1_5	11.9598	-28.838	3.19367	49.8976	12.0637	-28.1797	1.53269	39.4808	1.12711	-23.3293	5.684	47.6331
Aa_A1_6	10.9782	-28.3103	2.81653	43.8529	9.7745	-27.8335	1.81085	50.7271	0.666558	-24.3513	4.87767	44.0078
Aa_A1_7	8.906	-27.1977	2.1336	38.3042	9.16933	-27.7147	1.40478	43.853	0.765091	-23.6957	5.424	47.6411
Aa_A1_8	9.522	-28.5843	2.10338	43.4873	11.2043	-27.961	1.50338	48.5061	0.717165	-23.338	5.5515	42.9932
Aa_A1_9	10.1468	-28.2717	2.56421	47.3176	11.1373	-26.7893	1.78747	39.3991	0.820905	-22.7475	5.6465	44.3531
Aa_A2_1	10.05	-28.1703	2.45329	44.9379	9.256	-27.9703	1.57056	45.0646	0.723942	-24.011	5.21933	47.0002
Aa_A2_2	7.36767	-28.4423	2.12416	44.3907	6.15733	-29.1837	1.41488	44.5704	0.391769	-24.308	4.233	36.3294
Aa_A2_3	8.15833	-28.3862	2.08095	42.5096	7.40133	-28.4607	1.59223	50.9362	NA	NA	NA	NA
Aa_A2_4	9.7988	-27.434	2.19985	45.0763	8.18767	-27.252	1.42795	44.7462	0.732031	-24.3263	4.789	48.0649
Aa_A2_5	9.7016	-28.9266	2.90783	43.5406	9.03467	-27.252	1.64385	46.4082	0.888512	-24.464	3.735	45.8698
Aa_A2_6	8.75133	-28.8853	2.40814	41.3441	7.88333	-27.4187	2.06513	56.4667	0.935268	-23.955	3.318	46.7322
Aa_A2_7	9.0418	-28.4222	2.26252	44.9297	7.636	-27.641	1.28276	42.8104	0.882358	-23.8945	4.157	41.7345
Aa_A2_8	10.2697	-29.2127	2.51845	44.4849	11.8937	-26.4877	1.74642	43.9492	NA	NA	NA	NA
Aa_A2_9	14.9858	-25.6998	4.3038	44.1954	12.613	-26.3977	1.93515	45.9596	NA	NA	NA	NA
Ho_H1_1	11.1915	-25.9674	3.9998	45.193	6.1504	-27.727	2.39795	43.488	NA	NA	NA	NA
Ho_H1_11	9.71517	-28.3303	1.95792	49.656	8.2155	-28.325	2.13773	45.3682	NA	NA	NA	NA
Ho_H1_12	0.381571	-29.274	1.24895	39.8705	0.9045	-29.2895	0.843205	39.9578	-1.608	-31.1835	0.598243	35.1065
Ho_H1_2	11.3645	-29.686	2.55497	46.3549	8.53467	-27.9593	2.94803	46.6058	NA	NA	NA	NA
Ho_H1_3	12.0245	-27.4449	3.63785	44.0847	11.76	-26.833	4.08175	50.2482	NA	NA	NA	NA
Ho_H1_4	11.7992	-27.2586	4.48665	43.649	NA	NA	NA	NA	NA	NA	NA	NA
Ho_H1_5	11.6045	-27.3847	4.68703	46.919	11.8055	-26.415	4.67867	50.8362	NA	NA	NA	NA
Ho_H1_6	13.8187	-26.4043	4.21914	41.072	9.70633	-29.0347	3.31911	44.6164	NA	NA	NA	NA
Ho_H1_7	10.708	-29.4185	3.68025	45.3914	7.792	-28.96	3.22282	48.4539	NA	NA	NA	NA
Ho_H2_1	-1.5455	-27.7868	1.8844	44.9861	-2.31933	-26.9743	0.975088	40.8596	-4.1875	-24.085	0.529515	39.7539
Ho_H2_10	-0.055875	-27.9886	1.84069	45.2213	2.38767	-27.921	0.961017	31.6626	NA	NA	NA	NA
Ho_H2_11	-1.176	-28.6291	1.77259	45.0074	NA	NA	NA	NA	NA	NA	NA	NA
Ho_H2_2	-1.22067	-28.1708	1.81856	42.8328	-1.65467	-29.2267	0.732396	41.029	-4.71767	-28.814	0.61314	41.3247
Ho_H2_3	-1.87033	-28.4062	2.13647	47.8374	NA	NA	NA	NA	-2.5015	-25.7205	0.527098	38.0558
Ho_H2_4	-1.03709	-28.068	1.66356	41.6395	NA	NA	NA	NA	-3.891	-25.311	0.528376	39.6148
Ho_H2_5	-1.07822	-28.3288	1.44202	43.4454	-1.4645	-28.6065	0.831758	41.9665	-2.47267	-23.7143	0.534493	40.649
Ho_H2_6	-1.62356	-28.07	1.55438	41.8769	22.215	-29.315	4.2584	35.6584	-3.56	-25.879	0.4647	41.2588
Ho_H2_7	-0.819286	-28.058	1.84857	45.6859	NA	NA	NA	NA	-3.51233	-29.17	0.8567	43.2607
Ho_H2_8	-2.49918	-27.2351	1.9141	45.9377	-3.327	-27.9	1.23944	48.7164	-5.716	-30.446	0.656829	41.419
Ho_H2_9	-1.06686	-27.8561	2.21891	45.4519	0.054	-28.4085	1.39087	42.0071	-5.653	-29.052	0.824431	41.7232
Ho_H3_1	16.4698	-29.179	4.90306	38.1422	NA	NA	NA	NA	NA	NA	NA	NA
Ho_H3_10	2.31834	-29.233	2.02789	44.0174	3.174	-27.502	1.0561	34.875	NA	NA	NA	NA
Ho_H3_3	6.31728	-29.887	5.20349	41.6335	5.408	-8.98	0.219063	14.1991	NA	NA	NA	NA
Ho_H3_4	3.23953	-29.11	6.90929	42.0525	6.83767	-24.8227	0.718933	38.0902	NA	NA	NA	NA
Ho_H3_7	5.69219	-28.7697	2.13636	40.6305	3.70967	-26.03	0.574903	33.1721	NA	NA	NA	NA
Ho_H3_8	4.74115	-28.8814	2.27514	42.6426	1.674	-26.8415	0.754714	32.8435	NA	NA	NA	NA
Ho_H3_9	2.1734	-28.4547	1.64506	43.4052	0.695	-25.7473	0.813356	40.6982	NA	NA	NA	NA
Is_I1_1	5.11486	-28.3351	3.21219	42.917	5.78967	-28.4463	1.57606	43.4763	3.98576	-23.4563	0.283333	40.9546
Is_I1_2	4.825	-28.919	2.32823	42.4661	6.459	-27.6005	1.25631	42.2163	3.996	-22.158	-0.198667	43.5302
Is_I1_3	3.61483	-28.4165	2.00242	49.2971	3.7	-27.3983	1.50844	38.7878	3.43826	-25.062	0.0776667	40.1453
Is_I1_4	4.09757	-29.0999	2.79522	43.0541	3.51967	-26.8147	0.978564	39.782	3.98759	-27.045	0.65	47.1134
Is_I1_5	4.6835	-28.894	3.91955	50.2313	4.412	-28.272	1.56949	41.0193	3.51606	-30.001	1.517	46.9038
Is_I1_6	2.67	-29.4935	12.9933	176.41	3.113	-27.7293	1.41721	43.8122	3.39406	-24.2333	-0.403667	40.39
Is_I1_7	1.306	-28.9048	2.78684	48.0249	1.2215	-29.2465	1.14472	36.4756	-0.492667	-23.944	3.63762	38.5042
Is_I1_8	1.25783	-29.0723	2.22426	45.6337	1.51033	-29.083	0.734739	31.1431	-0.596	-26.421	3.24751	39.0656
Is_I1_9	0.579	-28.789	2.53192	44.4839	0.936667	-29.1963	1.11506	35.4317	NA	NA	NA	NA
Is_I2_1	-0.241167	-28.445	2.90378	46.7261	1.04767	-28.9627	0.891088	41.6624	-0.874667	-24.7557	0.357557	39.4659
Is_I2_2	0.2655	-28.6702	3.09265	44.801	0.979333	-28.507	0.887524	40.9571	-1.11	-23.702	0.297024	33.6622
Is_I2_3	-0.137167	-28.0792	2.60926	45.6605	0.639	-27.9023	0.79275	47.2091	-0.866667	-24.5613	0.501889	42.0229
Is_I2_4	-0.782833	-28.718	3.37791	48.2333	-2.42733	-27.673	1.12946	44.3976	3.58478	-23.2663	-0.607333	42.087
Is_I2_5	-1.42883	-28.6257	2.72803	45.8731	-1.935	-27.828	0.723212	49.5493	3.5214	-22.11	-0.381667	40.2032
Is_I2_6	-2.7685	-29.2357	2.77506	48.4668	-3.009	-28.964	0.789092	34.6115	2.95812	-27.0153	-0.483667	43.4347
Is_I2_7	-3.27567	-28.6327	2.38255	42.8456	-2.77067	-28.1713	0.785721	41.1487	0.442512	-25.1243	1.86811	42.1887
Is_I2_8	-3.47067	-28.1238	2.09797	44.8919	-2.96033	-29.6523	0.829704	40.1931	4.48223	-23.476	-1.03033	49.2492
Is_I2_9	-4.1155	-29.1102	2.12619	47.9302	-2.92933	-29.98	0.944432	43.7357	3.32547	-24.275	-0.866333	40.8765
M_M1_1	12.2087	-27.1303	2.99622	32.1803	10.6453	-26.7593	1.71993	42.8499	NA	NA	NA	NA
M_M1_2	11.2318	-26.9167	3.63578	41.4376	11.122	-27.258	1.37457	33.9702	NA	NA	NA	NA
M_M1_3	12.8057	-27.8253	3.46479	40.1841	12.3113	-26.8567	2.42499	51.1627	NA	NA	NA	NA
M_M1_4	13.5905	-26.7032	2.99813	35.4322	12.2087	-26.7077	2.5642	56.91	NA	NA	NA	NA
M_M1_5	12.7685	-27.3748	3.33189	43.3287	10.9913	-27.2493	1.68024	44.6208	NA	NA	NA	NA
M_M1_6	10.681	-27.6745	2.88224	42.3591	12.1213	-27.2323	2.16317	50.3787	NA	NA	NA	NA
M_M1_7	11.717	-27.378	3.19314	40.5614	9.174	-27.1633	1.90762	51.5143	NA	NA	NA	NA
M_M1_8	18.6052	-27.0097	5.21781	40.5163	13.8733	-26.0857	6.679	49.6216	28.3467	-25.7937	0.872	38.3134
M_M1_9	11.6217	-28.4408	4.71076	43.2465	8.28667	-26.4563	4.309	40.1625	9.66333	-26.114	0.0876667	41.5769
M_M2_1	5.04583	-28.0253	2.79909	40.4637	7.74067	-26.7947	1.80152	44.3283	1.07733	-28.3423	3.12487	40.4014
M_M2_2	5.788	-28.7168	3.86156	44.7324	5.825	-26.6913	1.71583	46.8992	0.160667	-28.6733	3.32716	45.2367
M_M2_3	4.85417	-28.6262	3.42278	46.0214	6.92833	-26.4863	1.54466	44.6471	0.621	-31.0293	2.54278	42.3467
M_M2_4	4.65	-28.1818	2.89094	41.2918	5.82833	-26.8463	1.84228	50.4337	0.613333	-30.6637	2.90548	41.2089
M_M2_5	3.72713	-27.238	3.60166	40.7699	5.64133	-26.94	1.56171	45.5421	2.881	-31.219	2.65903	37.7567
M_M2_6	4.847	-26.3511	3.82197	38.9282	6.41567	-27.0507	1.56418	44.9825	NA	NA	NA	NA
M_M2_7	4.75371	-26.9957	3.39161	41.903	3.74633	-26.829	1.37112	45.7613	1.0765	-27.5915	4.25217	47.1292
M_M4_1	8.01386	-27.8661	3.52826	39.7424	8.126	-26.3127	1.44257	43.399	5.403	-25.4085	1.07755	35.2119
M_M3_2	8.15986	-28.2459	4.20186	42.2633	7.31733	-26.3763	1.43646	45.9961	4.5705	-24.2755	1.04073	44.3511
M_M3_3	8.71017	-28.4568	4.11431	44.0514	8.02433	-26.7357	1.28254	45.1654	NA	NA	NA	NA
M_M3_4	9.51417	-27.6985	2.59119	41.9682	7.43533	-27.1793	1.59892	50.2347	4.441	-23.4813	1.15042	39.4712
M_M3_5	9.114	-26.8068	2.30691	43.8211	6.56833	-28.228	1.95908	44.9432	NA	NA	NA	NA
M_M3_6	9.80517	-28.1617	2.56548	43.5977	8.23767	-27.976	1.00217	43.1651	1.799	-24.124	1.48751	40.8499
M_M3_7	8.11717	-27.2538	2.18734	44.6244	5.238	-28.2263	1.28064	40.7852	3.52967	-25.3467	0.713468	41.1502
M_M3_8	7.7276	-28.814	4.15803	42.6362	4.96633	-26.4733	1.00548	42.2696	0.835	-21.924	3.63578	40.3616
