# Supplementary material for: Importance of Marine-Derived Nutrients Supplied by Planktivorous Seabirds to High Arctic Tundra Plant Communities
Source: PLoS One. 2016 May 5;11(5):e0154950. doi: 10.1371/journal.pone.0154950 (PMC4858296; doi:10.1371/journal.pone.0154950)
Supplement: S4 File — (XLSX) [file pone.0154950.s005.xlsx]

## Sheet: Guano deposition
S1 File. Dataset of guano deposition in Hornsund location vs. C and N elements and their stable isotopes in soil.
Sample Plots	Guano dry mass [g m-2 day-1]	Soil δ15N [‰]	Soil δ13C [‰]	Siol total N [%]	Soil total C [%]
Ho_H1_1	0.54976	11.455	-26.212	1.29883	15.4197
Ho_H1_2	0.688794	12.0537	-25.8693	3.15379	34.9713
Ho_H1_3	0.419878	13.166	-26.4787	3.16228	33.5482
Ho_H1_4	0.384663	11.3757	-25.01	0.405463	4.34131
Ho_H1_5	0.238004	13.103	-25.6377	2.59867	27.6526
Ho_H1_6	0.202915	12.201	-26.0665	3.38739	42.7348
Ho_H1_7	0.215279	11.5097	-27.009	3.27368	39.4943
Ho_H1_11	0.136652	9.14633	-24.292	0.61152	7.41806
Ho_H1_12	0.137019	2.96767	-25.3943	0.308678	4.12552
Ho_H2_1	0.136583	2.751	-25.2537	0.24742	3.37633
Ho_H2_2	0.13658	2.691	-25.056	0.102542	1.48157
Ho_H2_3	0.136825	3.047	-24.9673	0.16382	2.16279
Ho_H2_4	0.137521	2.925	-24.3507	0.0995652	1.29788
Ho_H2_5	0.137087	1.565	-25.5157	0.240247	3.09958
Ho_H2_6	0.13734	1.74367	-25.4407	0.264821	3.57329
Ho_H2_7	0.136949	4.78633	-25.0487	0.231983	2.67256
Ho_H2_8	0.137224	1.57467	-24.412	0.157278	1.9445
Ho_H2_9	0.0682725	1.25833	-23.9833	0.0896369	1.07889
Ho_H2_10	0.136522	2.042	-24.058	0.132491	1.64797
Ho_H2_11	0.13708	3.75233	-24.619	0.151305	1.64933
